# Supplementary material for: OsRbohI is the indispensable NADPH oxidase for molecular-patterns-induced reactive oxygen species production in rice
Source: Plant Commun. 2024 Sep 12;5(12):101129. doi: 10.1016/j.xplc.2024.101129 (PMC11671756; doi:10.1016/j.xplc.2024.101129)
Supplement: Supplemental Table S1: Primers used in this study [file mmc3.xlsx]

## Sheet: Sheet4
Supplemental Table S1: Primers used in this study.
Primer name	Primer sequence (5’-3’)	Note
OsRbohB-RT-F	GATGACGCAGCCACACTGAT	For RT-PCR and qRT-PCR
OsRbohB-RT-R	CCCAACTGCGCTTCCAATTC
OsRbohE-RT-F	AGTGCCCTGATGTCTCTCCT
OsRbohE-RT-R	AGAAGTAACCTGTGCCTCGC
OsRbohI-RT-F	CGGATGGCAGGATCACAGAA
OsRbohI-RT-R	CGATGCGCTTGTAGACGTTG
q-AtRbohD-RT-F	GATCAAGGTGGCTGTTTACCC
q-AtRbohD-RT-R	TCGGCAGTTCACCAACATGA
q-OsActin1-F1	ATCCTTCGTCTCGACCTTGC
q-OsActin1-R1	TGGCAGTCTCCATTTCCTGG
q-AtActin2-F	GACCTTTAACTCTCCCGCTATG
q-AtActin2-R	GAGACACACCATCACCAGAAT
OsRbohB-GFP-F	AGATCCAGTGGGATCCATGGCTGACCTGGAAGCAG	For vector construction
OsRbohB-GFP-R	CCGCACTAGTAAGCTTGAAGTTCTCCTTGTGGAAATCA
OsRbohI-GFP-F	AGATCCAGTGGGATCCATGCACCATACCAGGGCTG
OsRbohI-GFP-R	CCGCACTAGTAAGCTTGAAATTCTCCTTGTGGAAGTCG
HA-OsRbohI-F	AGATTACGCTGGATCCATGCACCATACCAGGGCTG
HA-OsRbohI-F	CCGCACTAGTAAGCTTCTAGAAATTCTCCTTGTGGAAGTCG
23-AtRBOHD-PF	CCCGAATTACTGCAGGAATAGTGTATGGTTAGGGTC
23-AtRBOHD-PR	GTATGGGTACATGATCGAATTCGAGAAACCAAAAAG
23-AtDp-OsRbohB-F	AGATTACGCTGGATCCATGGCTGACCTGGAAGCAG
23-AtDp-OsRbohB-R	CCGCACTAGTAAGCTTTTAGAAGTTCTCCTTGTGGAAATC
23-AtDp-OsRbohE-F	AGATTACGCTGGATCCATGGCGTCGCCGTACGACC
23-AtDp-OsRbohE-R	CCGCACTAGTAAGCTTTTAAAAGTTTTCCTTGTGGAAGTGG
23-AtDp-OsRbohI-F	AGATTACGCTGGATCCATGCACCATACCAGGGCTG
23-AtDp-OsRbohI-R	CCGCACTAGTAAGCTTCTAGAAATTCTCCTTGTGGAAGTCG
CAS-OsRbohB-F	ACAGACCAGGGCAATTCAACA	Identification of the CRISPR mutants
CAS-OsRbohB-R	CAATCCTTTGAGCGCCACG
CAS-OsRbohE-F	AGCCTACCACCACCTCCCT
CAS-OsRbohE-R	CAGTTCACGGCATCATCACA
CAS-OsRbohI-F1	ATCAAGCAGGTGTCGCAGGA
CAS-OsRbohI-R1	CGAAGCTGGTGTCGGAGATTT
CAS-OsRbohI-F2/3	CAACAAGCTGTCCAAGGTGC
CAS-OsRbohI-R2/3	AGGATGAGCGCCATGTTGAA
T1-OsRbohI-LP	GTGATGCTGACCATGTGACC	Identification of the T-DNA insertion mutants
T1-OsRbohI-RP	CATTTTGCTCATGCCTGATG
T1-OsRbohI-RB	TTGGGGTTTCTACAGGACGTAAC
T2-OsRbohI-LP	CCATTGTACATGCCCTCGTCT
T2-OsRbohI-RP	TTCCACACGCTCGTTGTAAG
T2-OsRbohI-RB	CCACAGTTTTCGCGATCCAGACTG
MoPot2-F	ACGACCCGTCTTTACTTATTTGG	For fungal biomass
MoPot2-R	AAGTAGCGTTGGTTTTGTTGGAT
q-gUBQ-F	CGCAAGAAGAAGTGTGGTCA
q-gUBQ-R	GGGAGATAACAACGGAAGCA
